# Supplementary material for: Meloidogyne graminicola protein disulfide isomerase may be a nematode effector and is involved in protection against oxidative damage
Source: Sci Rep. 2019 Aug 16;9:11949. doi: 10.1038/s41598-019-48474-w (PMC6697734; doi:10.1038/s41598-019-48474-w)
Supplement: Supplementary file 2 — Supplementary Table S1 [file 41598_2019_48474_MOESM2_ESM.xlsx]

## Sheet: Supplementary Table S1
Supplementary Table S1. Mass spectrometry test of the purified MgPDI
Accession	Description	Score	Coverage	# Proteins	# Unique Peptides	# Peptides	# PSMs	# AAs	MW [kDa]	calc. pI
MgPDI	MgPDI	11512.8	72.09	1	55	55	4365	498	56.929	7.1665
	A2	Sequence	# PSMs	# Proteins	# Protein Groups	Protein Group Accessions	Modifications	ΔCn	XCorr	Charge	MH+ [Da]	ΔM [ppm]	RT [min]	# Missed Cleavages
	High	FVDSDDVSVIGLFEDENSK	52	1	1	MgPDI		0	6.99623	2	2114.97	-2.7379	136.383	0
	High	KHDIALVEFYAPWcGHcK	36	1	1	MgPDI	C14(Carbamidomethyl); C17(Carbamidomethyl)	0	6.84404	2	2231.05	-0.00962186	84.8682	1
	High	ESDRPLVAAITNDGKFPmNmEFSVENLNHFVDDLLSNK	3	1	1	MgPDI	M18(Oxidation); M20(Oxidation)	0	6.69677	4	4339.07	2.32043	137.721	1
	High	AYFAVSNKDEFSNEIEQNGLADR	32	1	1	MgPDI		0	6.64858	3	2617.21	-0.662306	93.9071	1
	High	KESDRPLVAAITNDGKFPmNmEFSVENLNHFVDDLLSNK	3	1	1	MgPDI	M19(Oxidation); M21(Oxidation)	0	6.53224	5	4467.16	0.570483	135.202	2
	High	FVDSDDVSVIGLFEDEnSKLK	16	1	1	MgPDI	N17(Deamidated)	0	6.49011	2	2357.14	-1.51174	127.663	1
	High	FPMNMEFSVEnLnHFVDDLLSNK	2	1	1	MgPDI	N11(Deamidated); N13(Deamidated)	0	6.4754	3	2742.25	2.89222	137.599	0
	High	FVDSDDVSVIGLFEDEnSK	5	1	1	MgPDI	N17(Deamidated)	0	6.41685	2	2115.97	5.74041	142.476	0
	High	TqGNLFQFTQRPLIIVYYnVDYAR	4	1	1	MgPDI	Q2(Deamidated); N19(Deamidated)	0	6.27562	3	2921.5	4.11815	138.772	0
	High	DEFSNEIEQNGLADR	22	1	1	MgPDI		0	6.1758	2	1736.76	-4.7189	77.6674	0
	High	FEPSFFHYDGnYDTDK	21	1	1	MgPDI	N11(Deamidated)	0	6.13442	2	1982.82	6.43478	89.2857	0
	High	FPmNmEFSVENLNHFVDDLLSnKLEPYmK	5	1	1	MgPDI	M3(Oxidation); M5(Oxidation); N22(Deamidated); M28(Oxidation)	0	6.01428	3	3550.63	1.82352	138.228	1
	High	FPMNMEFSVENLNHFVDDLLSNK	2	1	1	MgPDI		0	5.91575	3	2740.27	-0.0405123	143.353	0
	High	FPMNMEFSVENLnHFVDDLLSNK	4	1	1	MgPDI	N13(Deamidated)	0	5.8149	3	2741.26	-0.777886	137.274	0
	High	KAYFAVSNKDEFSnEIEQNGLADR	219	1	1	MgPDI	N14(Deamidated)	0	5.67706	3	2746.3	0.677701	74.1002	2
	High	AYFAVSNKDEFSnEIEQnGLADRK	70	1	1	MgPDI	N13(Deamidated); N18(Deamidated)	0	5.65365	3	2747.29	2.27442	75.7484	2
	High	TQGNLFQFTQRPLIIVYYNVDYAR	16	1	1	MgPDI		0	5.54247	3	2919.51	-1.51872	133.321	0
	High	IKNFLIQETNGLcAVR	4	1	1	MgPDI	C13(Carbamidomethyl)	0	5.50965	2	1876.01	-1.55173	81.5752	1
	High	FPmNmEFSVENLNHFVDDLLSNK	15	1	1	MgPDI	M3(Oxidation); M5(Oxidation)	0	5.49295	3	2772.27	0.347999	127.963	0
	High	FEPSFFHYDGNYDTDKIK	16	1	1	MgPDI		0	5.48286	2	2222.99	-3.63053	81.5655	1
	High	KAYFAVSNKDEFSNEIEQNGLADR	26	1	1	MgPDI		0	5.47759	2	2745.31	-0.89304	78.676	2
	High	KESDRPLVAAITnDGK	13	1	1	MgPDI	N13(Deamidated)	0	5.46734	2	1714.91	6.29026	25.5281	1
	High	FPMnmEFSVEnLnHFVDDLLSNK	2	1	1	MgPDI	N4(Deamidated); M5(Oxidation); N11(Deamidated); N13(Deamidated)	0	5.33517	3	2759.25	9.33781	136.684	0
	High	KESDRPLVAAITNDGK	65	1	1	MgPDI		0	5.31049	2	1713.9	-5.9523	29.0693	1
	High	LHNKFEPSFFHYDGNYDTDKIK	4	1	1	MgPDI		0	5.2394	4	2715.29	3.22321	72.6941	2
	High	FPMNmEFSVEnLNHFVDDLLSNK	51	1	1	MgPDI	M5(Oxidation); N11(Deamidated)	0	5.19648	3	2757.26	2.90815	131.318	0
	High	KESDRPLVAAITNDGKFPmnmEFSVENLNHFVDDLLSNK	14	1	1	MgPDI	M19(Oxidation); N20(Deamidated); M21(Oxidation)	0	5.16849	5	4468.14	-1.09779	134.873	2
	High	TQGNLFqFTQRPLIIVYYNVDYAR	16	1	1	MgPDI	Q7(Deamidated)	0	5.14357	3	2920.51	4.62357	137.636	0
	High	AYFAVSNKDEFSnEIEqnGLADRK	4	1	1	MgPDI	N13(Deamidated); Q17(Deamidated); N18(Deamidated)	0	5.13279	3	2748.28	7.20125	141.174	2
	High	FEPSFFHYDGnYDTDKIK	2	1	1	MgPDI	N11(Deamidated)	0	5.11532	2	2223.99	2.78974	91.0188	1
	High	TGYSDDIVVYVPK	132	1	1	MgPDI		0	5.10372	2	1455.74	3.17861	76.83	0
	High	KLHnKFEPSFFHYDGnYDTDK	3	1	1	MgPDI	N4(Deamidated); N16(Deamidated)	0	5.05159	3	2604.19	7.75256	68.9171	2
	High	NFLIQETNGLcAVR	49	1	1	MgPDI	C11(Carbamidomethyl)	0	5.04505	2	1634.84	3.64741	85.5511	0
	High	DEFSnEIEQnGLADR	2	1	1	MgPDI	N5(Deamidated); N10(Deamidated)	0	5.04223	2	1738.74	1.17549	70.7401	0
	High	KLHNKFEPSFFHYDGNYDTDK	3	1	1	MgPDI		0	5.01899	4	2602.2	-1.29485	64.9428	2
	High	FPmNmEFSVEnLnHFVDDLLSNK	22	1	1	MgPDI	M3(Oxidation); M5(Oxidation); N11(Deamidated); N13(Deamidated)	0	5.00616	3	2774.25	7.93274	122.258	0
	High	FPmNMEFSVEnLnHFVDDLLSNK	2	1	1	MgPDI	M3(Oxidation); N11(Deamidated); N13(Deamidated)	0	4.94654	3	2758.25	4.69688	136.649	0
	High	FEPSFFHYDGNYDTDK	18	1	1	MgPDI		0	4.92325	2	1981.83	3.11552	88.4146	0
	High	DEFSnEIEqnGLADR	1	1	1	MgPDI	N5(Deamidated); Q9(Deamidated); N10(Deamidated)	0	4.92249	2	1739.74	9.16957	70.9054	0
	High	FPmNmEFSVENLNHFVDDLLSNKLEPYmK	3	1	1	MgPDI	M3(Oxidation); M5(Oxidation); M28(Oxidation)	0	4.90557	4	3549.63	-1.32437	138.316	1
	High	KAYFAVSnKDEFSnEIEQnGLADR	2	1	1	MgPDI	N8(Deamidated); N14(Deamidated); N19(Deamidated)	0	4.86989	3	2748.29	9.93287	104.152	2
	High	KTGYSDDIVVYVPK	26	1	1	MgPDI		0	4.86684	2	1583.83	-2.08775	64.1111	1
	High	FAHSLAADVLKK	61	1	1	MgPDI		0	4.78944	3	1299.74	2.25153	32.9449	1
	High	KESDRPLVAAITnDGKFPmnmEFSVENLNHFVDDLLSNK	10	1	1	MgPDI	N13(Deamidated); M19(Oxidation); N20(Deamidated); M21(Oxidation)	0	4.776	5	4469.16	7.75056	136.565	2
	High	HDIALVEFYAPWcGHcK	1	1	1	MgPDI	C13(Carbamidomethyl); C16(Carbamidomethyl)	0	4.75597	3	2102.96	0.302322	100.885	0
	High	DEFSNEIEQNGLADRK	3	1	1	MgPDI		0	4.65795	2	1864.88	5.62066	60.8193	1
	High	ESDRPLVAAITnDGK	37	1	1	MgPDI	N12(Deamidated)	0	4.65732	2	1586.81	7.25916	42.2993	0
	High	LKnnDPSIILIK	21	1	1	MgPDI	N3(Deamidated); N4(Deamidated)	0	4.55357	3	1369.8	1.79915	58.6803	1
	High	HGEVSAEYDGPR	317	1	1	MgPDI		0	4.54047	2	1316.59	1.74199	16.7318	0
	High	FPmNMEFSVENLNHFVDDLLSNK	18	1	1	MgPDI	M3(Oxidation)	0	4.4892	3	2756.28	5.10406	141.869	0
	High	FAHSLAADVLK	163	1	1	MgPDI		0	4.46591	3	1171.65	0.986383	43.7696	0
	High	ESDRPLVAAITNDGKFPMNmEFSVEnLnHFVDDLLSNK	2	1	1	MgPDI	M20(Oxidation); N26(Deamidated); N28(Deamidated)	0	4.43287	5	4325.05	2.83924	134.175	1
	High	ESDRPLVAAITNDGKFPmnMEFSVENLNHFVDDLLSNK	11	1	1	MgPDI	M18(Oxidation); N19(Deamidated)	0	4.42675	5	4324.06	1.74057	137.426	1
	High	LHNKFEPSFFHYDGNYDTDK	5	1	1	MgPDI		0	4.41592	3	2474.11	0.345461	72.0372	1
	High	AYFAVSNKDEFSnEIEQnGLADR	66	1	1	MgPDI	N13(Deamidated); N18(Deamidated)	0	4.4107	4	2619.19	2.26374	105.896	1
	High	nFLIQETnGLcAVR	58	1	1	MgPDI	N1(Deamidated); N8(Deamidated); C11(Carbamidomethyl)	0	4.38812	2	1636.81	4.60373	112.649	0
	High	ESDRPLVAAITNDGK	111	1	1	MgPDI		0	4.34683	3	1585.82	0.293434	37.0077	0
	High	ESDRPLVAAITnDGKFPMnmEFSVEnLNHFVDDLLSNK	4	1	1	MgPDI	N12(Deamidated); N19(Deamidated); M20(Oxidation); N26(Deamidated)	0	4.30074	5	4326.03	2.45599	135.029	1
	High	KLHnKFEPSFFHYDGNYDTDK	44	1	1	MgPDI	N4(Deamidated)	0	4.27939	4	2603.18	0.344113	70.4327	2
	High	LKnNDPSIILIK	50	1	1	MgPDI	N3(Deamidated)	0	4.2085	3	1368.81	0.668668	51.8649	1
	High	TQGNLFQFTqRPLIIVYYNVDYARDPK	2	1	1	MgPDI	Q10(Deamidated)	0	4.2045	3	3260.7	8.33186	130.419	1
	High	DEFSnEIEqnGLADRK	2	1	1	MgPDI	N5(Deamidated); Q9(Deamidated); N10(Deamidated)	0	4.18857	2	1867.83	7.23404	46.7653	1
	High	IFRHGEVSAEYDGPR	3	1	1	MgPDI		0	4.17104	3	1732.84	-2.7752	30.8806	1
	High	NFLIQETnGLcAVR	173	1	1	MgPDI	N8(Deamidated); C11(Carbamidomethyl)	0	4.13407	2	1635.83	6.84958	140.971	0
	High	SEAMPAEqGDLK	4	1	1	MgPDI	Q8(Deamidated)	0	4.11342	2	1276.58	7.39596	23.1317	0
	High	NNDPSIILIK	58	1	1	MgPDI		0	4.10013	3	1126.65	3.44034	55.9284	0
	High	FPmnmEFSVENLNHFVDDLLSNK	56	1	1	MgPDI	M3(Oxidation); N4(Deamidated); M5(Oxidation)	0	4.10003	2	2773.26	3.54135	141.147	0
	High	FPMnmEFSVENLNHFVDDLLSNKLEPYmK	2	1	1	MgPDI	N4(Deamidated); M5(Oxidation); M28(Oxidation)	0	4.07922	4	3534.66	9.07496	141.027	1
	High	KAYFAVSnKDEFSnEIEQNGLADR	13	1	1	MgPDI	N8(Deamidated); N14(Deamidated)	0	4.075	2	2747.27	-3.11932	138.332	2
	High	nFLIqETnGLcAVR	1	1	1	MgPDI	N1(Deamidated); Q5(Deamidated); N8(Deamidated); C11(Carbamidomethyl)	0	4.07472	2	1637.78	-1.44066	121.815	0
	High	AYFAVSNKDEFSNEIEQnGLADRK	800	1	1	MgPDI	N18(Deamidated)	0	4.04386	4	2746.3	0.517233	84.0976	2
	High	SEAmPAEQGDLK	20	1	1	MgPDI	M4(Oxidation)	0	4.00605	2	1291.59	2.65206	20.6175	0
	High	DEFSNEIEqnGLADRK	4	1	1	MgPDI	Q9(Deamidated); N10(Deamidated)	0	3.98558	2	1866.84	4.03769	59.3864	1
	High	ESDRPLVAAITNDGKFPmNmEFSVEnLNHFVDDLLSNK	19	1	1	MgPDI	M18(Oxidation); M20(Oxidation); N26(Deamidated)	0	3.98543	5	4340.05	1.23228	129.793	1
	High	TGYSDDIVVYVPKK	1	1	1	MgPDI		0	3.96996	3	1583.83	0.986679	61.567	1
	High	IKnFLIQETnGLcAVR	4	1	1	MgPDI	N3(Deamidated); N10(Deamidated); C13(Carbamidomethyl)	0	3.9434	3	1877.98	2.85511	86.404	1
	High	KHDIALVEFYAPWcGHcKK	1	1	1	MgPDI	C14(Carbamidomethyl); C17(Carbamidomethyl)	0	3.89985	3	2359.13	-5.91328	74.3659	2
	High	AYFAVSNKDEFSNEIEQNGLADRK	33	1	1	MgPDI		0	3.84261	4	2745.32	2.87668	78.8049	2
	High	SEAMPAEQGDLK	38	1	1	MgPDI		0	3.82408	3	1275.59	1.53537	20.9959	0
	High	FRFAHSLAADVLKK	2	1	1	MgPDI		0	3.79151	4	1602.92	4.32114	61.5809	2
	High	HGEVSAEYDGPREAEGIVK	4	1	1	MgPDI		0	3.77509	3	2042.98	2.03501	34.5553	1
	High	SEAmPAEqGDLK	1	1	1	MgPDI	M4(Oxidation); Q8(Deamidated)	0	3.71848	2	1292.57	5.09988	15.503	0
	High	DEFSNEIEQnGLADR	93	1	1	MgPDI	N10(Deamidated)	0	3.65245	3	1737.76	2.26137	83.0517	0
	High	LKNNDPSIILIK	61	1	1	MgPDI		0	3.62856	3	1367.83	2.34774	44.698	1
	High	LHnKFEPSFFHYDGnYDTDK	2	1	1	MgPDI	N3(Deamidated); N15(Deamidated)	0	3.60236	4	2476.09	8.19721	74.7584	1
	High	ESDRPLVAAITnDGKFPmnmEFSVENLNHFVDDLLSNK	23	1	1	MgPDI	N12(Deamidated); M18(Oxidation); N19(Deamidated); M20(Oxidation)	0	3.55948	5	4341.07	8.09158	139.604	1
	High	FVDSDDVSVIGLFEDENSKLKDSFQK	4	1	1	MgPDI		0	3.54436	4	2961.44	0.0455569	130.765	2
	High	DATANDVPPR	21	1	1	MgPDI		0	3.50428	2	1055.51	0.437001	14.415	0
	High	LHnKFEPSFFHYDGNYDTDK	14	1	1	MgPDI	N3(Deamidated)	0	3.4444	4	2475.09	0.657555	76.1298	1
	High	ATcDKFGVGGFPTLK	4	1	1	MgPDI	C3(Carbamidomethyl)	0	3.42468	3	1597.8	-0.509021	71.786	1
	High	FGVGGFPTLK	136	1	1	MgPDI		0	3.3797	2	1022.57	4.77686	79.4106	0
	High	TQGNLFQFTQRPLIIVYYNVDYARDPK	1	1	1	MgPDI		0	3.33694	3	3259.66	-8.73991	130.526	1
	High	FPmNmEFSVENLNHFVDDLLSNKLEPYMK	1	1	1	MgPDI	M3(Oxidation); M5(Oxidation)	0	3.30981	4	3533.64	-0.627586	140.398	1
	High	GDKENPIQYQGGR	2	1	1	MgPDI		0	3.16914	2	1461.71	-2.06305	16.2336	1
	High	ESDRPLVAAITNDGKFPMNmEFSVENLNHFVDDLLSNK	3	1	1	MgPDI	M20(Oxidation)	0	3.16826	5	4323.07	0.00606362	131.99	1
	High	AYFAVSnKDEFSNEIEQNGLADR	601	1	1	MgPDI	N7(Deamidated)	0	3.15812	4	2618.21	3.61942	109.108	1
	High	FVDSDDVSVIGLFEDENSKLK	4	1	1	MgPDI		0	3.13367	3	2356.16	0.686873	125.833	1
	High	KAYFAVSNK	2	1	1	MgPDI		0	3.10573	2	1027.56	2.64778	15.4343	1
	High	LHnKFEPSFFHYDGNYDTDKIK	14	1	1	MgPDI	N3(Deamidated)	0	3.10273	5	2716.28	3.0122	75.1489	2
	High	NnDPSIILIK	26	1	1	MgPDI	N2(Deamidated)	0	3.01555	2	1127.63	-0.481317	65.7002	0
	High	LKDSFQKVADTER	1	1	1	MgPDI		0	2.9999	3	1536.81	8.38621	20.1092	2
	High	DVLIEFYAPWcGHcK	2	1	1	MgPDI	C11(Carbamidomethyl); C14(Carbamidomethyl)	0	2.96764	3	1894.87	3.1171	118.973	0
	High	LEPYmKSEAmPAEQGDLK	2	1	1	MgPDI	M5(Oxidation); M10(Oxidation)	0	2.90796	3	2068.97	5.0237	26.056	1
	High	DATAnDVPPR	4	1	1	MgPDI	N5(Deamidated)	0	2.90773	2	1056.5	7.36227	12.8159	0
	High	IKNFLIQETnGLcAVR	33	1	1	MgPDI	N10(Deamidated); C13(Carbamidomethyl)	0	2.87355	3	1877	0.0314357	89.843	1
	High	FGVGGFPTLKIFR	1	1	1	MgPDI		0	2.8701	2	1438.82	-0.598791	115.573	1
	High	DSFQKVADTER	3	1	1	MgPDI		0	2.73501	2	1295.63	3.80493	18.3126	1
	High	DEFSNEIEQnGLADRK	64	1	1	MgPDI	N10(Deamidated)	0	2.71766	3	1865.86	7.07863	55.0649	1
	High	GFPTIYWLQK	1	1	1	MgPDI		0	2.69816	2	1252.68	5.76668	115.871	0
	High	VLKVATEYK	1	1	1	MgPDI		0	2.67274	2	1050.63	8.38558	16.8646	1
	High	GDKEnPIQYQGGR	2	1	1	MgPDI	N5(Deamidated)	0	2.65468	2	1462.7	5.77823	16.6757	1
	High	KLAPDYEK	2	1	1	MgPDI		0	2.61197	3	963.518	3.87476	11.9935	1
	High	SEAmPAEQGDLKVVVGK	1	1	1	MgPDI	M4(Oxidation)	0	2.60216	3	1773.91	3.51531	32.9888	1
	High	NFKELVTDSGK	2	1	1	MgPDI		0	2.59001	2	1237.65	4.95601	27.1727	1
	High	AYFAVSNK	3	1	1	MgPDI		0	2.46797	2	899.463	0.716932	22.6766	0
	High	VDcTAEK	1	1	1	MgPDI	C3(Carbamidomethyl)	0	2.10034	2	822.366	-0.565497	5.80474	0
